# Supplementary material for: A novel immune prognostic index for stratification of high-risk patients with early breast cancer
Source: Sci Rep. 2021 Jan 8;11:128. doi: 10.1038/s41598-020-80274-5 (PMC7794340; doi:10.1038/s41598-020-80274-5)
Supplement: Supplementary file 2 — Supplementary Table. [file 41598_2020_80274_MOESM2_ESM.xlsx]

## Sheet: Sheet1
Supplementary Table S5. List of 37 proliferation-related genes and 110 immune response-related genes
	Proliferation-related genes		Immune response-related genes
No	Gene sybmbol	Full Name	Gene sybmbol	Full Name
1	AURKA	aurora kinase A(AURKA)	BCL11B	B-cell CLL/lymphoma 11B(BCL11B)
2	AURKB	aurora kinase B(AURKB)	BANK1	B-cell scaffold protein with ankyrin repeats 1(BANK1)
3	BIRC5	baculoviral IAP repeat containing 5(BIRC5)	CCL19	C-C motif chemokine ligand 19(CCL19)
4	BUB1B	BUB1 mitotic checkpoint serine/threonine kinase B(BUB1B)	CCR10	C-C motif chemokine receptor 10(CCR10)
5	CCNB1	cyclin B1(CCNB1)	CCR2	C-C motif chemokine receptor 2(CCR2)
6	CCNB2	cyclin B2(CCNB2)	CCR7	C-C motif chemokine receptor 7(CCR7)
7	CCNE1	cyclin E1(CCNE1)	CCR8	C-C motif chemokine receptor 8(CCR8)
8	CCNE2	cyclin E2(CCNE2)	CXCL13	C-X-C motif chemokine ligand 13(CXCL13)
9	CDC20	cell division cycle 20(CDC20)	CXCL9	C-X-C motif chemokine ligand 9(CXCL9)
10	CDC25A	cell division cycle 25A(CDC25A)	CD163	CD163 molecule(CD163)
11	CDC25C	cell division cycle 25C(CDC25C)	CD19	CD19 molecule(CD19)
12	CDC45	cell division cycle 45(CDC45)	CD2	CD2 molecule(CD2)
13	CDK1	cyclin dependent kinase 1(CDK1)	CD247	CD247 molecule(CD247)
14	CENPA	centromere protein A(CENPA)	CD27	CD27 molecule(CD27)
15	CENPE	centromere protein E(CENPE)	CD33	CD33 molecule(CD33)
16	CENPF	centromere protein F(CENPF)	CD37	CD37 molecule(CD37)
17	CEP55	centrosomal protein 55(CEP55)	CD3D	CD3d molecule(CD3D)
18	EXO1	exonuclease 1(EXO1)	CD3G	CD3g molecule(CD3G)
19	FOXM1	forkhead box M1(FOXM1)	CD48	CD48 molecule(CD48)
20	HMGB3	high mobility group box 3(HMGB3)	CD52	CD52 molecule(CD52)
21	KIF18B	kinesin family member 18B(KIF18B)	CD53	CD53 molecule(CD53)
22	KIFC1	kinesin family member C1(KIFC1)	CD55	CD55 molecule (Cromer blood group)(CD55)
23	MELK	maternal embryonic leucine zipper kinase(MELK)	CD69	CD69 molecule(CD69)
24	MKI67	marker of proliferation Ki-67(MKI67)	CD7	CD7 molecule(CD7)
25	MMP11	matrix metallopeptidase 11(MMP11)	CD79A	CD79a molecule(CD79A)
26	NEK2	NIMA related kinase 2(NEK2)	CD8A	CD8a molecule(CD8A)
27	PRC1	protein regulator of cytokinesis 1(PRC1)	CD96	CD96 molecule(CD96)
28	PTTG1	pituitary tumor-transforming 1(PTTG1)	FYB	FYN binding protein(FYB)
29	RACGAP1	Rac GTPase activating protein 1(RACGAP1)	GPR171	G protein-coupled receptor 171(GPR171)
30	RRM2	ribonucleotide reductase regulatory subunit M2(RRM2)	GPR18	G protein-coupled receptor 18(GPR18)
31	SPAG5	sperm associated antigen 5(SPAG5)	GIMAP6	GTPase, IMAP family member 6(GIMAP6)
32	TOP2A	topoisomerase (DNA) II alpha(TOP2A)	ITK	IL2 inducible T-cell kinase(ITK)
33	TRIP13	thyroid hormone receptor interactor 13(TRIP13)	LCK	LCK proto-oncogene, Src family tyrosine kinase(LCK)
34	TTK	TTK protein kinase(TTK)	SH2D1A	SH2 domain containing 1A(SH2D1A)
35	UBE2C	ubiquitin conjugating enzyme E2 C(UBE2C)	TRAT1	T cell receptor associated transmembrane adaptor 1(TRAT1)
36	UBE2S	ubiquitin conjugating enzyme E2 S(UBE2S)	TRBC1	T cell receptor beta constant 1(TRBC1)
37	ZWINT	ZW10 interacting kinetochore protein(ZWINT)	TCL1A	T-cell leukemia/lymphoma 1A(TCL1A)
38			TNFRSF17	TNF receptor superfamily member 17(TNFRSF17)
39			TNFRSF1B	TNF receptor superfamily member 1B(TNFRSF1B)
40			TNFRSF9	TNF receptor superfamily member 9(TNFRSF9)
41			TRAF3IP3	TRAF3 interacting protein 3(TRAF3IP3)
42			XCL1	X-C motif chemokine ligand 1(XCL1)
43			AIM2	absent in melanoma 2(AIM2)
44			BTN3A2	butyrophilin subfamily 3 member A2(BTN3A2)
45			CTSW	cathepsin W(CTSW)
46			CCDC69	coiled-coil domain containing 69(CCDC69)
47			C1QA	complement C1q A chain(C1QA)
48			CR2	complement C3d receptor 2(CR2)
49			CORO1A	coronin 1A(CORO1A)
50			CYTIP	cytohesin 1 interacting protein(CYTIP)
51			CTLA4	cytotoxic T-lymphocyte associated protein 4(CTLA4)
52			CRTAM	cytotoxic and regulatory T-cell molecule(CRTAM)
53			DOCK10	dedicator of cytokinesis 10(DOCK10)
54			DOCK2	dedicator of cytokinesis 2(DOCK2)
55			EVI2B	ecotropic viral integration site 2B(EVI2B)
56			FAM65B	family with sequence similarity 65 member B(FAM65B)
57			FCN1	ficolin 1(FCN1)
58			FLT3LG	fms related tyrosine kinase 3 ligand(FLT3LG)
59			LGALS2	galectin 2(LGALS2)
60			GZMA	granzyme A(GZMA)
61			GZMB	granzyme B(GZMB)
62			GZMK	granzyme K(GZMK)
63			IGHD	immunoglobulin heavy constant delta(IGHD)
64			IGHG1	immunoglobulin heavy constant gamma 1 (G1m marker)(IGHG1)
65			IGHM	immunoglobulin heavy constant mu(IGHM)
66			IGLJ3	immunoglobulin lambda joining 3(IGLJ3)
67			IGLV1-44	immunoglobulin lambda variable 1-44(IGLV1-44)
68			IGLV6-57	immunoglobulin lambda variable 6-57(IGLV6-57)
69			ICOS	inducible T-cell costimulator(ICOS)
70			ITGA4	integrin subunit alpha 4(ITGA4)
71			IFNG	interferon gamma(IFNG)
72			IL10RA	interleukin 10 receptor subunit alpha(IL10RA)
73			IL2RB	interleukin 2 receptor subunit beta(IL2RB)
74			IL2RG	interleukin 2 receptor subunit gamma(IL2RG)
75			IL21R	interleukin 21 receptor(IL21R)
76			IL7R	interleukin 7 receptor(IL7R)
77			KIR3DL1	killer cell immunoglobulin like receptor, three Ig domains and long cytoplasmic tail 1(KIR3DL1)
78			KLRB1	killer cell lectin like receptor B1(KLRB1)
79			LY9	lymphocyte antigen 9(LY9)
80			LAX1	lymphocyte transmembrane adaptor 1(LAX1)
81			LRMP	lymphoid restricted membrane protein(LRMP)
82			LTA	lymphotoxin alpha(LTA)
83			LTB	lymphotoxin beta(LTB)
84			LAPTM5	lysosomal protein transmembrane 5(LAPTM5)
85			HLA-DMB	major histocompatibility complex, class II, DM beta(HLA-DMB)
86			HLA-DPB1	major histocompatibility complex, class II, DP beta 1(HLA-DPB1)
87			HLA-DRA	major histocompatibility complex, class II, DR alpha(HLA-DRA)
88			MS4A1	membrane spanning 4-domains A1(MS4A1)
89			MAP3K14	mitogen-activated protein kinase kinase kinase 14(MAP3K14)
90			NCF4	neutrophil cytosolic factor 4(NCF4)
91			PRF1	perforin 1(PRF1)
92			PLCL2	phospholipase C like 2(PLCL2)
93			PLAC8	placenta specific 8(PLAC8)
94			PDCD1LG2	programmed cell death 1 ligand 2(PDCD1LG2)
95			PTGDS	prostaglandin D2 synthase(PTGDS)
96			PRKCB	protein kinase C beta(PRKCB)
97			PPP1R16B	protein phosphatase 1 regulatory subunit 16B(PPP1R16B)
98			PTPRCAP	protein tyrosine phosphatase, receptor type C associated protein(PTPRCAP)
99			PTPRC	protein tyrosine phosphatase, receptor type C(PTPRC)
100			P2RY14	purinergic receptor P2Y14(P2RY14)
101			RHOF	ras homolog family member F, filopodia associated(RHOF)
102			SELL	selectin L(SELL)
103			SRGN	serglycin(SRGN)
104			SIRPG	signal regulatory protein gamma(SIRPG)
105			STAT1	signal transducer and activator of transcription 1(STAT1)
106			STAP1	signal transducing adaptor family member 1(STAP1)
107			SLAMF1	signaling lymphocytic activation molecule family member 1(SLAMF1)
108			UBASH3A	ubiquitin associated and SH3 domain containing A(UBASH3A)
109			VNN2	vanin 2(VNN2)
110			IGJ	joining chain of multimeric IgA and IgM
